# Supplementary material for: Genome-Wide Association Analysis Reveals Novel Loci Related with Visual Score Traits in Nellore Cattle Raised in Pasture–Based Systems
Source: Animals (Basel). 2022 Dec 13;12(24):3526. doi: 10.3390/ani12243526 (PMC9774243; doi:10.3390/ani12243526)
Supplement: Supplementary file 1 [file animals-12-03526-s001.zip › Table S3.xlsx]

## Sheet: Sheet1
Supplementary table 3. Relevant biological functions identified from the annotation analysis for muscularity in Nellore cattle.
GO	Gene	Function	P-value
GO:0001764	SEMA6A	Neuron migration	0.00492
GO:0048699	SEMA6A	Neuron generation	466000000000
	TIAM2
	UNC5A
	GAP43
GO:0022008	SEMA6A	Neurogenesis	57100000000
	TIAM2
	UNC5A
	GAP43
GO:0007399	SEMA6A	Nervous system development	2080000000000
	TIAM2
	UNC5A
	GAP43
GO:0048731	SEMA6A	System development	0.00141
	TIAM2
	UNC5A
	GAP43
GO:0048856	SEMA6A	Anatomical structure development	0.00507
	TIAM2
	UNC5A
	GAP43
GO:0032502	SEMA6A	Development process	0.00779
	TIAM2
	UNC5A
	GAP43
GO:0007275	SEMA6A	Multicellular organism development	0.00221
	TIAM2
	UNC5A
	GAP43
GO:0032501	SEMA6A	Multicellular organism process	0.00991
	TIAM2
	UNC5A
	GAP43
GO:0030154	SEMA6A	Cell differentiation	0.00146
	TIAM2
	UNC5A
	GAP43
GO:0048869	SEMA6A	Cellular process development	0.00202
	TIAM2
	UNC5A
	GAP43
GO:0040011	TIAM2	Locomotion	0.00261
	UNC5A
	GAP43
GO:0006928	TIAM2	Cell or subcellular component movement	0.00751
	UNC5A
	GAP43
GO:0045739	UIMC1	Upregulation of DNA repair	0.00422
GO:0006282	UIMC1	DNA repair regulation.	0.00877
GO:0051052	UIMC1	Regulation of the DNA metabolic process	0.0213
GO:2001020	UIMC1	Regulation of response to DNA damage stimulus	0.0126
GO:0080135	UIMC1	Regulation of the cellular response to stress	0.0251
GO:0080134	UIMC1	Regulation of the stress response	0.0391
GO:2001022	UIMC1	Upregulation of response to DNA damage stimulus	0.00702
GO:0070536	UIMC1	K63 protein-linked deubiquitination	0.00527
GO:0016579	UIMC1	Protein deubiquitination	0.0237
GO:0070646	UIMC1	Protein modification by removing small proteins	0.0268
GO:0006096	HK3	Glycolytic process	0.00667
GO:0006091	HK3	Generating precursor metabolites and energy	0.0435
GO:0046939	HK3	Nucleotide Phosphorylation	0.00667
GO:0050772	TIAM2	Upregulation of axonogenesis	0.0133
GO:0050770	TIAM2	Regulation of axonogenesis	493000000000
	SEMA6A
GO:0010769	TIAM2	Regulation of cell morphogenesis involved in differentiation	700000000000
	SEMA6A
GO:0022604	TIAM2	Regulation of cell morphogenesis	0.0023
	SEMA6A
GO:0022603	TIAM2	Regulation of the morphogenesis of the anatomical structure	0.00416
	SEMA6A
GO:0050793	TIAM2	Development process regulation	0.0139
	SEMA6A
GO:0051128	TIAM2	Regulation of cellular component organization	0.0357
	SEMA6A
GO:0060284	TIAM2	Cell development regulation	0.00327
	SEMA6A
GO:0045595	TIAM2	Cell differentiation regulation	0.00581
	SEMA6A
GO:0010975	TIAM2	Regulation of the development of the projection of neurons	0.00109
	SEMA6A
GO:0045664	TIAM2	Regulation of neuronal differentiation	0.00184
	SEMA6A
GO:0050767	TIAM2	Neurogenesis regulation	0.00271
	SEMA6A
GO:0051960	TIAM2	Regulation of nervous system development	0.00337
	SEMA6A
GO:2000026	TIAM2	Regulation of the development of the multicellular organism	0.00719
	SEMA6A
GO:0051239	TIAM2	Multicellular organismo process	0.0152
	SEMA6A
GO:0120035	TIAM2	Regulation of the organization of cell projection delimited by the plasma membrane	0.00157
	SEMA6A
GO:0031344	TIAM2	Regulation of cell projection organization	0.00164
	SEMA6A
GO:0010976	TIAM2	Upregulation of neuron projection development	0.0218
GO:0031346	TIAM2	Positive regulation of cell projection organization	0.0312
GO:0045666	TIAM2	Upregulation of neuron differentiation	0.0264
GO:0050769	TIAM2	Upregulation of neurogenesis	413000000000
	SEMA6A
GO:0051240	TIAM2	Upregulation of multicellular organism process	0.00306
	SEMA6A
GO:0005975	TIAM2	Carbohydrate metabolism	0.0469
	SEMA6A
GO:0014033	SEMA6A	Neural crest cell differentiation	0.0161
GO:0009888	SEMA6A	Tissue development	0.00704
	GAP43
GO:0006725	HK3	Metabolic process of cellular aromatics	0.0391
	SCAF8
	UIMC1
GO:1901360	HK3	Organic cyclic compound metabolic process	0.0417
	SCAF8
	UIMC1
GO:0046483	HK3	Heterocycle metabolic process	0.0386
	SCAF8
	UIMC1
GO:0006139	HK3	Compound metabolic process containing nucleobase	0.0368
	SCAF8
	UIMC1
GO:0046034	HK3	ATP metabolism	0.0289
GO:0006378	SCAF8	mRNA polyadenylation	0.00807
GO:0031123	SCAF8	RNA 3 end processing mRNA	0.0213
GO:0042593	HK3	Glucose homeostasis	0.00807
GO:0048675	SEMA6A	Axon extension	0.0175
GO:0120036	TIAM2	Regulation of cellular component	75200000000
	UNC5A
	SEMA6A
	GAP43
GO:0016043	TIAM2	Cell component organization	0.0231
	UNC5A
	SEMA6A
	GAP43
GO:0071840	TIAM2	Cellular component organization or biogenesis	0.0299
	UNC5A
	SEMA6A
	UIMC1
	GAP43
GO:0048468	TIAM2	Cell development	86100000000
	UNC5A
	SEMA6A
	GAP43
GO:0030182	TIAM2	Neuron differentiation	34600000000
	UNC5A
	SEMA6A
	GAP43
GO:0120039	TIAM2	Projection morphogenesis of cells delimited by plasma membrane	424000000
	UNC5A
	SEMA6A
	GAP43
GO:0048858	TIAM2	Projection morphogenesis of cells delimited by plasma membrane	424000000
	UNC5A
	SEMA6A
	GAP43
GO:0032990	TIAM2	Cell part morphogenesis	4340000000
	UNC5A
	SEMA6A
	GAP43
GO:0032989	TIAM2	Cellular component morphogenesis	45400000000
	UNC5A
	SEMA6A
	GAP43
GO:0009653	TIAM2	Anatomical structure morphogenesis	28600000000
	UNC5A
	SEMA6A
	GAP43
GO:0000902	TIAM2	Cell morphogenesis	30800000000
	UNC5A
	SEMA6A
	GAP43
GO:0061564	TIAM2	Axon development	205000000
	UNC5A
	SEMA6A
	GAP43
GO:0048667	TIAM2	Cell morphogenesis involved in neuron differentiation	26500000000
	UNC5A
	SEMA6A
	GAP43
GO:0000904	TIAM2	Cell morphogenesis involved in differentiation	6730000000
	UNC5A
	SEMA6A
	GAP43
GO:0016049	SEMA6A	Cell growth	0.0223
GO:0040007	SEMA6A	Growth	725000000000
	GAP43
GO:0060560	SEMA6A	Developmental growth involved in morphogenesis	0.0202
GO:0048589	SEMA6A	Development growth	627000000000
	GAP43
GO:0042060	GAP43	Wound healing	0.0195
GO:0009611	GAP43	Injury response	0.0216
GO:0050896	TIAM2	Stimulus response	0.0114
	UIMC1
	SEMA6A
	GAP43
	GZMB
GO:0045665	SEMA6A	Negative regulation of neuronal differentiation	0.0195
GO:0051241	SEMA6A	Negative regulation of multicellular organism process	0.0414
GO:0001558	SEMA6A	Cell growth regulation	0.0195
GO:0040008	SEMA6A	Growth regulation	0.0216
GO:0032102	SEMA6A	Negative regulation of response to external stimulus	0.0202
GO:0051271	SEMA6A	Negative regulation of cellular component movement	0.0237
GO:0040013	SEMA6A	Negative locomotion regulation	0.0237
GO:0007411	TIAM2	Axon orientation	50000000000
	SEMA6A
	UNC5A
GO:0097485	TIAM2	Neuron projection orientation	50000000000
	SEMA6A
	GAP43
GO:0006935	TIAM2	Chemotaxis	494000000000
	SEMA6A
	GAP43
GO:0009605	TIAM2	Response to external stimulus	0.00498
	SEMA6A
	GAP43
GO:0042221	TIAM2	Chemical response	0.0239
	SEMA6A
	GAP43
GO:0008361	SEMA6A	Cell size regulation	0.0244
GO:0030335	SEMA6A	Positive regulation of cell moviment	0.0346
GO:2000147	SEMA6A	Positive regulation of cell motility	0.0374
GO:0033554	UIMC1	Cellular stress response	0.0438
	GAP43
GO:0006302	UIMC1	Double wire break repair	0.0337
GO:0007409	UNC5A	Axonogenesis	0.0449
GO:0097485	UNC5A	Neuron projection orientation	0.0354
GO:0016570	UIMC1	Histone modification	0.0439
GO:0016569	UIMC1	Covalent modification of chromatin	0.0446
