# Supplementary material for: Genome-Wide Association Analysis Reveals Novel Loci Related with Visual Score Traits in Nellore Cattle Raised in Pasture–Based Systems
Source: Animals (Basel). 2022 Dec 13;12(24):3526. doi: 10.3390/ani12243526 (PMC9774243; doi:10.3390/ani12243526)
Supplement: Supplementary file 1 [file animals-12-03526-s001.zip › Table S2.xlsx]

## Sheet: Sheet1
Supplementary table 2. Relevant biological functions identified from the annotation analysis for precocity in Nellore cattle.
GO	Gene	Function	P-value
GO:0034219	PID1	Carbohydrates trasmembrane transport	0.00211
GO:0008643	PID1	Carbohydrates transport	0.00264
GO:2000377	PID1	Reactive oxygen species metabolism	0.00211
GO:0032924	ACVR2A	Activin receptor signaling pathway	0.0129
GO:0000038	ELOVL5	Very long-chain fatty acid metabolic process	0.00895
GO:0006749	GSTA5	Glutathione metabolism	0.0292
GO:0030148	ELOVL5	Sphingolipid biosynthetic process	0.0178
GO:0006665	ELOVL5	Sphingolipid metabolic process	0.024
GO:0006643	ELOVL5	Membrane lipid metabolism	0.0384
GO:0046467	ELOVL5	Membrane lipid biosynthetic process	0.0307
GO:0006633	ELOVL5	Fatty acids biosynthetic process	0.0189
GO:0072330	ELOVL5	Monocarboxylic acid biosynthetic process	0.0209
GO:0009410	GSTA5	Response to xenobiotic stimulus	0.0372
GO:0046394	ELOVL5	Carboxylic acid biosynthesis	0.048
GO:0016053	ELOVL5	Organic acid biosynthesis	0.048
GO:0051051	PID1	Negative regulation of transport	0.023
GO:0001510	CMTR1	RNA methylation	0.0266
GO:0072593	PID1	Reactive oxygen species metabolism	0.0266
GO:0060070	BCL9	Canonical Wnt signaling pathway	0.0394
GO:0007267	BCL9	Cell-cell signaling	0.0174
	APBA1
GO:0034762	PID1	Transmembrane transport regulation	0.0425
GO:0097712	CILK1	Vesicle targeting trans-Golgi to periciliary membrane compartment	0.046
GO:0060271	CILK1	Cilium assembly	0.046
GO:1905349	CILK1	Ciliary transition zone assembly	0.046
GO:0035735	CILK1	Intraciliary transport involved in eyelash assembly	0.046
GO:0035082	CILK1	Axoneme assembly	0.046
GO:0001578	CILK1	Microtubule bundles formation	0.0491
