# Supplementary material for: Genome-Wide Association Analysis Reveals Novel Loci Related with Visual Score Traits in Nellore Cattle Raised in Pasture–Based Systems
Source: Animals (Basel). 2022 Dec 13;12(24):3526. doi: 10.3390/ani12243526 (PMC9774243; doi:10.3390/ani12243526)
Supplement: Supplementary file 1 [file animals-12-03526-s001.zip › Table S1.xlsx]

## Sheet: Plan1
Supplementary table 1. Relevant biological functions identified from the annotation analysis for body conformation in Nellore cattle.
GO	Gene	Function	P-value
GO:1904356	AEBP2	Regulation of telomere maintenance by telomere lengthening	0.012
GO:0032204	AEBP2	Regulation of telomere maintenance	0.0175
GO:1905324	AEBP2	Telomere-telomerase complex set	0.0175
GO:0032200	AEBP2	Telomere organization	0.0431
GO:0007004	AEBP2	Telomere maintenance by telomerase	0.0175
GO:0010833	AEBP2	Telomere maintenance by telomere lengthening	0.0207
GO:0000723	AEBP2	Telomere maintenance	0.0431
GO:0006278	AEBP2	RNA-dependent DNA biosynthesis	0.0196
GO:0042632	CYP7A1	Cholesterol homeostasis	0.0196
GO:0055088	CYP7A1	Lipid homeostasis	0.0399
GO:0043967	MORF4L1	Histone H4 acetylation	0.0207
GO:0016573	MORF4L1	Histone acetylation	0.0336
GO:0018393	MORF4L1	Internal peptidyl-lysine acetylation	0.0346
GO:0006475	MORF4L1	Internal protein amino acid acetylation	0.0346
GO:0006473	MORF4L1	Protein acetylation	0.0463
GO:0018394	MORF4L1	Acetylation of peptidyl-lysine	0.0346
GO:0006694	CYP7A1	Steroid biosynthesis	0.0293
GO:0016575	MORF4L1	Histone deacetylation	0.0325
GO:0098732	MORF4L1	Deacetylation of macromolecules	0.042
GO:0001101	RXRG	Response to chemical acid	0.042
GO:0072330	CYP7A1	Biosynthetic process of monocarboxylic acid	0.0431
GO:1901617	CYP7A1	Organic hydroxy compound biosynthesis	0.0442
GO:0022008	BTBD1	Neurogenesis	0.0458
	AEP2
GO:0048731	BTBD1	System development	0.0446
	AEP2
	BPNT2
GO:0048856	RGRX	Anatomical structure development	0.0254
	BTBD1
	AEP2
	BPNT2
GO:0032502	RGRX	Development process	0.0375
	BTBD1
	AEP2
	BPNT2
GO:0030154	RGRX	Cell differentiation	0.0458
	BTBD1
	AEP2
GO:0006998	UBXN2B	Nuclear envelopes organization	0.00724
GO:0006997	UBXN2B	Nucleus organization	0.0138
GO:0045216	CTNND2	Cell-cell junction organization	0.0177
GO:0034330	CTNND2	Cell junction organization	0.0235
GO:0000045	UBXN2B	Autophagosome assembly	0.0312
GO:0016236	UBXN2B	Macroautophagy	0.044
GO:0007033	UBXN2B	Vacuole organization	0.0402
GO:0007030	UBXN2B	Golgi organization	0.0338
GO:0016579	USP35	Protein deubiquitination	0.044
GO:0070646	USP35	Protein modification by removing small proteins	0.0497
